# Supplementary material for: Mesogen-Containing Reactive Epoxy Monomer for Tuning the Thermal, Rheological, and Mechanical Properties and Fracture-Surface Morphology of Thermally Conductive Epoxy Potting Compounds
Source: Polymers (Basel). 2026 Jun 16;18(12):1503. doi: 10.3390/polym18121503 (PMC13306613; doi:10.3390/polym18121503)
Supplement: Supplementary file 1 [file polymers-18-01503-s001.zip]

Archive with 1 entries (1 files):
- polymers-4349977-supplementary.pdf
